# Supplementary material for: Enhancing the Therapeutic Effect and Bioavailability of Irradiated Silver Nanoparticle-Capped Chitosan-Coated Rosuvastatin Calcium Nanovesicles for the Treatment of Liver Cancer
Source: Pharmaceutics. 2025 Jan 7;17(1):72. doi: 10.3390/pharmaceutics17010072 (PMC11769262; doi:10.3390/pharmaceutics17010072)
Supplement: Supplementary file 1 [file pharmaceutics-17-00072-s001.zip]

Archive with 1 entries (1 files):
- pharmaceutics-3350199 supplementary.pdf
